# Supplementary material for: ‘Your hopes can run away with your realistic expectations’: a qualitative study of women and men’s decision-making when undergoing multiple cycles of IVF
Source: Hum Reprod Open. 2020 Dec 23;2020(4):hoaa059. doi: 10.1093/hropen/hoaa059 (PMC7757429; doi:10.1093/hropen/hoaa059)
Supplement: hoaa059_Supplementary_Data [file hoaa059_supplementary_data.zip]

Archive with 3 entries (3 files):
- HRO-20-0047-R2-SuppTable2.docx
- HRO-20-0047-R3-SuppTable1.docx
- HRO-20-0047-R3-SuppTable3.docx
